# Supplementary material for: Activation of Thiamine Pyrophosphokinase TPK-1 Contributes to 6-PPD Quinone-Induced Immunosuppression by Inhibiting Mitochondrial UPR in Caenorhabditis elegans
Source: Toxics. 2026 Jul 20;14(7):630. doi: 10.3390/toxics14070630 (PMC13417975; doi:10.3390/toxics14070630)
Supplement: Supplementary file 1 [file toxics-14-00630-s001.zip]

Archive with 1 entries (1 files):
- toxics-4442292-supplementary.pdf
